# Supplementary material for: The Association of Resistin with Metabolic Health and Obesity in a Mexican-American Population
Source: Int J Mol Sci. 2025 May 7;26(9):4443. doi: 10.3390/ijms26094443 (PMC12072545; doi:10.3390/ijms26094443)
Supplement: Supplementary file 1 [file ijms-26-04443-s001.zip]

Archive with 1 entries (1 files):
- ijms-3565150-supplementary.pdf
